# Supplementary material for: Adsorptive Capacity, Inhibitory Activity and Processing Techniques for a Copper-MOF Based on the 3,4-Dihydroxybenzoate Ligand
Source: Molecules. 2022 Nov 21;27(22):8073. doi: 10.3390/molecules27228073 (PMC9695574; doi:10.3390/molecules27228073)
Supplement: Supplementary file 1 [file molecules-27-08073-s001.zip]

Archive with 1 entries (1 files):
- molecules-2017689-supplementary.pdf
